# Supplementary material for: Knowledge about tuberculosis transmission and prevention and perceptions of health service utilization among index cases and contacts in Brazil: Understanding losses in the latent tuberculosis cascade of care
Source: PLoS One. 2017 Sep 21;12(9):e0184061. doi: 10.1371/journal.pone.0184061 (PMC5608201; doi:10.1371/journal.pone.0184061)
Supplement: S1 Table — (XLSX) [file pone.0184061.s001.xlsx]

## Sheet: Questões- 3 cidades
CITY	CITY - 1=MANAUS; 2=RIO DE JANEIRO; 3=RECIFE	MANAUS?	RIO DE JANEIRO?	RECIFE?	ARE THERE CHILDREN IN THE HOUSE living with a TB SICK PERSON?	Were you interviewed on the health unit?	3 - AGE	4 - SEX	SEX: female=1; male=2	5 - MARITAL STATUS	6 - For how many years have you studied?	6 - For how many years have you studied? greater ou less than 4 years?	years of study: >4 years=1; < 4 years=2	7 - What is your current work situation? (employed, unemployed, retired, student)	8 - What is your current work situation? (employed / unemployed)	9 - If you are employed, what is the best way to describe your work shift?	10 - If you are employed, what is the best way to describe your work schedule?	11 - Do you lose money related to work when you come to consult?	11 - Do you lose money related to work when you come to consult? (yes / no)	12 - Do you have health insurance?	3 - Where do you usually go when you have a health problem? Drugstore	13 - Where do you normally go when you have a health problem? Doctor	13 - Where do you normally go when you have a health problem? private hospital	13 - Where do you normally go when you have a health problem? public hospital	13 - Where do you normally go when you have a health problem? Emergency service	13 - Where do you normally go when you have a health problem? Primary care clinic	13 - Where do you normally go when you have a health problem? Religious Institution	14 - Why do you look for this place? Easy access	14 - Why do you look for this place? I've used it before	14 - Why do you look for this place? Recommended by others	14 - Why do you look for this place? Close to home	14 - Why do you look for this place? Open until afternoon	14 - Why do you look for this place? By trust	14 - Why do you look for this place? Because here I am well treated	14 - Why do you look for this place? Good service	14 - Why do you look for this place? Other	14 - Why do you look for this place? Health Plan covers the Treatment (medications ...)	14 - Why do you look for this place? Because I have a health plan.	15 - Why did you come to the unit? Did you feel something? To make the initial evaluation of TB	15 - Why did you come to the unit? Did you feel something? I was not feeling well (sick)	15 - Why did you come to the unit? Did you feel something? I had a cough	15 - Why did you come to the unit? Did you feel something? I was afraid of tuberculosis too.	15 - Why did you come to the unit? Did you feel something? I'm not sure	15- Why did you come to the unit? Did you feel something? The team invited me /	15 - Why did you come to the unit? Did you feel something? Health Plan Facility	15 - Why did you come to the unit? Did you feel something? Came to accompany family / friend	15 - Why did you come to the unit? Did you feel something? Came to get medication for the family / friend.	15 - Why did you come to the unit? Did you feel something? Other	15 - Why did you come to the unit? Did you feel something? Referred by private physician
Manaus	1	yes	no	no	no	yes	35	female	1	married	12	>4years	1	unemployed	unemployed	9999	9999	9999	no	yes	no	private doctor 1º	no	no	no	no	no	no	no	no	no	no	no	no	yes	no	no	no	no	no	no	no	no	yes	no	no	no	no	no
Manaus	1	yes	no	no	yes	yes	51	female	1	married	16	>4years	1	employed	employed	Full time	only in the morning	no	no	no	no	no	no	public hospital 1º	no	no	no	yes	yes	no	no	no	no	no	no	no	no	no	no	no	no	no	no	yes	no	no	no	yes	no
Manaus	1	yes	no	no	no	yes	23	female	1	single	12	>4years	1	unemployed	unemployed	9999	9999	9999	no	no	no	no	no	no	no	Primary care clinic 1º	no	no	no	no	no	yes	no	no	no	no	no	no	no	no	no	no	no	no	no	yes	no	no	no
Manaus	1	yes	no	no	no	yes	53	female	1	married	8	>4years	1	employed	employed	Full time	morning e afternoon	no	no	no	no	no	no	no	no	Primary care clinic 1º	no	no	no	no	no	yes	no	no	no	no	no	no	no	no	no	no	no	no	no	no	yes	no	no
Manaus	1	yes	no	no	no	yes	23	female	1	married	12	>4years	1	employed	employed	Full time	morning e afternoon	no	no	no	no	no	no	no	no	Primary care clinic 1º	no	yes	yes	no	no	no	no	no	no	no	no	no	no	no	no	no	no	no	no	no	yes	no	no
Manaus	1	yes	no	no	no	yes	22	female	1	married	9	>4years	1	unemployed	unemployed	9999	9999	9999	no	no	no	no	no	no	UPA 1º	no	no	no	no	no	no	yes	no	no	no	no	no	no	no	no	no	no	no	no	no	yes	no	no	no
Manaus	1	yes	no	no	no	yes	61	male	2	married	4	<4 years	1	employed	employed	Full time	morning e afternoon	yes	yes	no	no	no	no	public hospital 2º	no	Primary care clinic 1º	no	yes	yes	no	no	yes	no	no	yes	yes	no	no	no	no	no	no	no	no	no	yes	no	no	no
Manaus	1	yes	no	no	yes	yes	34	female	1	single	10	>4years	1	employed	employed	Full time	morning e afternoon	yes	yes	no	no	no	no	no	UPA 1º	Primary care clinic 2º	no	yes	yes	yes	no	no	no	no	no	no	no	no	no	no	no	no	no	no	no	yes	no	no	no
Manaus	1	yes	no	no	no	yes	30	female	1	married	11	>4years	1	employed	employed	partial time	only in the morning	no	no	no	no	no	no	public hospital 1º	no	Primary care clinic 2º	no	no	no	no	no	no	no	no	no	yes	no	no	yes	no	no	no	no	no	no	no	no	no	no
Manaus	1	yes	no	no	yes	yes	47	female	1	married	12	>4years	1	unemployed	unemployed	9999	9999	9999	no	no	no	no	no	no	no	Primary care clinic 1º	no	no	no	yes	no	no	no	no	no	no	no	no	no	no	no	no	no	no	no	yes	no	no	no
Manaus	1	yes	no	no	no	yes	40	female	1	single	6	>4years	1	unemployed	unemployed	9999	9999	9999	no	yes	no	no	no	no	UPA 1º	no	no	no	no	no	no	yes	no	no	no	yes	no	no	no	no	no	no	no	no	no	yes	no	no	no
Manaus	1	yes	no	no	no	yes	43	female	1	single	7	>4years	1	unemployed	unemployed	9999	9999	9999	no	no	no	no	no	no	UPA 1º	no	no	no	no	no	no	yes	no	no	no	yes	no	no	no	yes	no	no	no	no	no	yes	no	no	no
Manaus	1	yes	no	no	no	yes	49	female	1	single	12	>4years	1	employed	employed	Full time	morning e afternoon	no	no	yes	no	no	no	no	UPA 1º	Primary care clinic 2º	no	yes	yes	no	no	no	no	no	no	no	no	no	no	no	no	no	no	no	no	yes	no	no	no
Manaus	1	yes	no	no	no	yes	55	female	1	Viúvo	12	>4years	1	retired	unemployed	9999	9999	9999	no	no	no	no	no	no	no	no	no	no	no	no	no	yes	no	no	no	no	no	no	no	no	no	no	no	no	no	no	no	yes	no
Manaus	1	yes	no	no	no	yes	62	female	1	single	16	>4years	1	employed	employed	partial time	only in the afternoon	no	no	yes	no	no	private hospital 1º	public hospital 2º	no	no	no	yes	yes	no	no	no	no	no	no	no	no	no	no	no	no	no	no	no	no	yes	no	no	no
Manaus	1	yes	no	no	no	yes	52	female	1	single	5	>4years	1	unemployed	unemployed	9999	9999	9999	no	no	drugstore 3º	no	no	no	UPA 2º	Primary care clinic 1º	no	no	no	no	no	no	no	yes	no	no	no	no	no	no	no	no	no	no	no	yes	no	no	no
Manaus	1	yes	no	no	yes	yes	49	female	1	divorced	12	>4years	1	unemployed	unemployed	9999	9999	9999	no	no	no	private doctor 3º	no	no	UPA 1º	Primary care clinic 2º	no	no	no	no	no	no	no	no	no	yes	no	no	no	no	no	no	no	no	no	yes	no	no	no
Manaus	1	yes	no	no	yes	yes	25	female	1	single	12	>4years	1	employed	employed	Full time	morning e afternoon	no	no	no	no	no	no	no	UPA 1º	no	no	yes	yes	no	no	no	no	no	no	no	no	no	no	no	no	no	no	no	no	yes	no	no	no
Manaus	1	yes	no	no	yes	yes	30	female	1	single	12	>4years	1	student	unemployed	9999	9999	9999	no	no	no	no	no	no	UPA 1º	Primary care clinic 2º	no	no	no	yes	no	no	no	no	no	no	no	no	no	no	no	no	no	no	no	no	no	yes	no
Manaus	1	yes	no	no	no	yes	37	female	1	married	12	>4years	1	unemployed	unemployed	9999	9999	9999	no	no	no	no	no	no	no	Primary care clinic 1º	no	no	no	no	no	yes	no	no	no	no	no	no	no	no	no	no	no	no	no	no	yes	no	no
Manaus	1	yes	no	no	no	yes	43	female	1	single	8	>4years	1	employed	employed	Full time	morning e afternoon	no	no	no	no	no	no	no	UPA 2º	Primary care clinic 1º	no	no	no	no	yes	no	no	no	no	no	no	no	yes	no	no	no	no	no	no	no	no	no	no
Manaus	1	yes	no	no	yes	yes	27	male	2	married	12	>4years	1	employed	employed	partial time	only in the afternoon	no	no	no	no	no	no	public hospital 2º	no	Primary care clinic 1º	no	no	no	no	no	yes	no	no	no	no	no	no	yes	no	no	no	no	no	no	no	no	no	no
Manaus	1	yes	no	no	no	yes	40	female	1	married	13	>4years	1	employed	employed	partial time	morning e afternoon	no	no	yes	no	private doctor 2º	private hospital 1º	public hospital 3º	no	no	no	yes	yes	no	no	no	no	no	no	no	no	no	no	no	no	no	no	no	no	yes	no	no	no
Manaus	1	yes	no	no	no	yes	42	female	1	married	15	>4years	1	unemployed	unemployed	9999	9999	9999	no	no	no	no	no	public hospital 2º	UPA 3º	Primary care clinic 1º	no	yes	yes	no	no	no	no	no	no	no	no	no	no	no	no	no	no	no	no	yes	no	no	no
Manaus	1	yes	no	no	no	yes	65	female	1	separeted	12	>4years	1	unemployed	unemployed	9999	9999	9999	no	no	no	no	no	no	no	Primary care clinic 1º	no	yes	yes	no	no	yes	no	no	no	no	no	no	no	no	no	no	no	no	no	yes	no	no	no
Manaus	1	yes	no	no	no	yes	29	female	1	single	18	>4years	1	student	unemployed	9999	9999	9999	no	no	no	no	no	public hospital 3º	UPA 1º	Primary care clinic 2º	no	no	no	no	no	yes	no	no	no	no	no	no	no	no	no	no	no	no	no	yes	no	no	no
Manaus	1	yes	no	no	no	yes	28	female	1	single	12	>4years	1	unemployed	unemployed	9999	9999	9999	no	no	no	no	no	no	UPA 2º	Primary care clinic 1º	no	yes	yes	no	no	yes	no	no	no	no	no	no	no	no	no	no	no	no	no	yes	no	no	no
Manaus	1	yes	no	no	no	yes	33	female	1	separeted	11	>4years	1	employed	employed	partial time	only in the morning	no	no	no	no	no	no	no	UPA 2º	Primary care clinic 1º	no	yes	yes	no	no	yes	no	no	no	no	no	no	no	no	no	no	no	no	no	yes	no	no	no
Manaus	1	yes	no	no	no	yes	35	female	1	married	12	>4years	1	unemployed	unemployed	9999	9999	9999	no	no	no	no	no	public hospital 3º	UPA 2º	Primary care clinic 1º	no	yes	yes	no	no	yes	yes	no	no	no	no	no	no	no	no	no	no	no	no	yes	no	no	no
Manaus	1	yes	no	no	no	yes	58	female	1	married	8	>4years	1	unemployed	unemployed	9999	9999	9999	no	no	no	no	no	no	UPA 2º	Primary care clinic 1º	no	yes	yes	yes	no	yes	no	no	no	no	no	no	no	no	no	no	no	no	no	yes	no	no	no
Manaus	1	yes	no	no	no	yes	55	female	1	married	8	>4years	1	unemployed	unemployed	9999	9999	9999	no	no	no	no	no	public hospital 2º	UPA 1º	Primary care clinic 3º	no	yes	yes	no	no	yes	no	no	no	no	no	no	no	no	no	no	no	no	no	yes	no	no	no
Manaus	1	yes	no	no	no	yes	37	female	1	separeted	12	>4years	1	employed	employed	partial time	flexible	no	no	no	no	no	no	public hospital 1º	UPA 2º	Primary care clinic 3º	no	yes	yes	yes	no	no	no	no	no	yes	no	no	no	no	no	no	no	no	no	yes	no	no	no
Manaus	1	yes	no	no	no	yes	38	male	2	married	12	>4years	1	employed	employed	partial time	flexible	yes	yes	no	no	no	no	public hospital 1º	no	Primary care clinic 2º	no	yes	yes	no	yes	no	no	no	no	no	no	no	no	no	no	no	no	no	no	yes	no	no	no
Manaus	1	yes	no	no	no	yes	35	female	1	single	12	>4years	1	employed	employed	Full time	morning e afternoon	no	no	no	no	no	no	no	UPA 2º	Primary care clinic 1º	no	no	no	no	yes	no	no	no	no	no	no	no	no	no	no	no	no	no	no	yes	no	no	no
Manaus	1	yes	no	no	no	yes	19	female	1	single	12	>4years	1	student	unemployed	9999	9999	9999	no	no	no	no	no	no	UPA 1º	Primary care clinic 2º	no	no	no	yes	no	no	no	no	no	no	no	no	no	no	no	no	no	no	no	yes	no	no	no
Manaus	1	yes	no	no	no	yes	65	female	1	married	4	<4 years	1	retired	unemployed	9999	9999	9999	no	no	no	no	no	public hospital 1º	UPA 2º	Primary care clinic 3º	no	no	no	no	yes	no	no	no	no	no	no	no	no	no	no	no	no	no	no	yes	no	no	no
Manaus	1	yes	no	no	no	yes	34	female	1	married	12	>4years	1	employed	employed	partial time	only in the afternoon	yes	yes	no	no	no	no	no	UPA 1º	Primary care clinic 2º	no	no	no	no	yes	no	no	no	no	no	no	no	no	no	no	no	no	no	no	yes	no	no	no
Rio de janeiro	2	no	yes	no	no	yes	55	female	1	divorced	15	>4years	1	employed	employed	Full time	morning e afternoon	yes	yes	no	no	private doctor 3º	no	public hospital 2º	no	public hospital 2º	no	yes	yes	yes	no	yes	no	yes	yes	yes	no	no	yes	no	no	no	no	yes	no	no	no	yes	no
Rio de janeiro	2	no	yes	no	no	no	42	male	2	married	12	>4years	1	employed	employed	Full time	morning e afternoon	yes	yes	no	no	no	no	no	UPA 2º	Primary care clinic 1º	no	yes	yes	yes	no	yes	no	yes	yes	yes	no	no	yes	no	yes	no	no	no	no	no	no	yes	no
Rio de janeiro	2	no	yes	no	no	no	40	female	1	married	9	>4years	1	unemployed	unemployed	9999	9999	9999	no	no	no	private doctor 3º	no	public hospital 2º	no	Primary care clinic 1º	no	yes	yes	yes	no	yes	no	yes	yes	yes	no	no	yes	no	no	no	no	yes	no	no	no	yes	no
Rio de janeiro	2	no	yes	no	no	no	55	female	1	married	9	>4years	1	employed	employed	Full time	morning e afternoon	yes	yes	no	no	no	no	public hospital 3º	UPA 2º	Primary care clinic 1º	no	yes	yes	no	no	no	no	no	no	no	no	no	no	no	no	no	no	no	no	no	no	yes	no
Rio de janeiro	2	no	yes	no	no	no	50	female	1	married	9	>4years	1	employed	employed	Full time	morning e afternoon	yes	yes	no	no	private doctor 3º	no	public hospital 3º	UPA 2º	Primary care clinic 1º	no	yes	yes	no	no	no	no	no	no	no	no	no	no	no	no	no	no	no	no	yes	no	yes	no
Rio de janeiro	2	no	yes	no	no	no	38	female	1	married	9	>4years	1	unemployed	unemployed	9999	9999	9999	no	no	no	no	no	no	UPA 2º	Primary care clinic 1º	no	yes	yes	no	no	no	no	no	no	no	no	no	yes	no	no	no	no	yes	no	no	no	no	no
Rio de janeiro	2	no	yes	no	no	no	33	female	1	single	3	<4 years	2	unemployed	unemployed	9999	9999	9999	no	no	no	private doctor 3º	no	no	UPA 2º	Primary care clinic 1º	no	yes	yes	no	no	no	no	no	no	no	no	no	yes	no	no	no	no	yes	no	no	no	yes	no
Rio de janeiro	2	no	yes	no	no	no	52	female	1	married	2	<4 years	2	employed	employed	Full time	morning e afternoon	yes	yes	no	no	private doctor 3º	no	public hospital 2º	UPA 1º	no	no	no	no	yes	no	no	no	no	no	no	no	no	no	no	no	no	no	yes	no	yes	no	no	no
Rio de janeiro	2	no	yes	no	no	yes	35	female	1	separeted	9	>4years	1	employed	employed	partial time	only in the afternoon	no	no	no	no	no	private hospital 3º	no	UPA 1º	Primary care clinic 2º	no	no	no	no	no	no	no	no	no	no	yes	no	no	no	no	no	no	yes	no	no	no	no	no
Rio de janeiro	2	no	yes	no	no	yes	30	female	1	married	9	>4years	1	employed	employed	Full time	morning e afternoon	no	no	no	no	no	no	no	UPA 1º	Primary care clinic 2º	no	no	no	no	no	no	no	yes	no	no	no	no	no	no	no	no	no	yes	no	no	no	no	no
Rio de janeiro	2	no	yes	no	no	yes	60	female	1	divorced	15	>4years	1	employed	employed	Full time	flexible	no	no	yes	no	private doctor 2º	private hospital 1º	no	no	no	no	yes	yes	no	no	no	no	yes	no	no	yes	no	no	no	no	yes	no	no	no	no	no	no	no
Rio de janeiro	2	no	yes	no	no	yes	35	female	1	single	6	>4years	1	employed	employed	Full time	flexible	no	no	no	no	no	no	public hospital 1º	UPA 2º	no	no	yes	yes	no	no	yes	no	no	no	no	no	no	no	no	no	yes	no	no	no	no	no	no	no
Rio de janeiro	2	no	yes	no	yes	yes	63	female	1	divorced	10	>4years	1	unemployed	unemployed	9999	9999	9999	no	yes	no	private doctor 2º	no	no	UPA 3º	Primary care clinic 1º	no	yes	yes	no	no	yes	no	no	no	no	no	no	no	no	no	no	no	yes	no	no	no	no	no
Rio de janeiro	2	no	yes	no	yes	yes	87	male	2	married	4	<4 years	1	retired	unemployed	9999	9999	9999	no	no	no	no	no	no	no	Primary care clinic 1º	no	yes	yes	no	no	no	no	no	no	no	no	no	no	no	no	no	no	yes	no	no	no	no	no
Rio de janeiro	2	no	yes	no	yes	yes	28	male	2	single	9	>4years	1	employed	employed	partial time	flexible	no	no	no	no	no	no	no	UPA 1º	no	no	no	no	yes	no	no	no	no	no	no	no	no	yes	no	no	no	no	yes	no	no	no	no	no
Rio de janeiro	2	no	yes	no	yes	no	34	female	1	married	8	>4years	1	unemployed	unemployed	9999	9999	9999	no	no	no	no	no	public hospital 2º	UPA 1º	no	no	yes	yes	no	no	no	no	no	no	no	no	no	no	no	no	no	no	yes	no	no	no	no	no
Rio de janeiro	2	no	yes	no	no	no	46	female	1	married	3	<4 years	2	employed	employed	Full time	morning e afternoon	no	no	no	no	no	no	public hospital 2º	UPA 1º	no	no	yes	yes	no	no	no	no	yes	no	no	no	no	no	no	no	no	no	yes	no	no	no	no	no
Rio de janeiro	2	no	yes	no	yes	no	16	male	2	single	16	>4years	1	employed	employed	partial time	flexible	no	no	no	no	no	no	no	UPA 1º	Primary care clinic 2º	no	yes	yes	no	no	yes	no	no	no	no	no	no	no	no	no	no	no	yes	no	no	no	no	no
Rio de janeiro	2	no	yes	no	no	no	56	female	1	separeted	5	>4years	1	unemployed	unemployed	9999	9999	9999	no	no	no	no	no	public hospital 2º	UPA 1º	no	no	no	no	no	no	no	no	yes	no	no	no	no	yes	no	no	no	no	yes	no	no	no	no	no
Recife	3	no	no	yes	no	yes	36	male	2	single	15	>4years	1	employed	employed	Esporádico	flexible	no	no	no	no	no	no	no	no	Primary care clinic 1º	no	no	no	no	no	yes	no	no	yes	no	no	no	yes	no	no	no	no	no	no	no	no	no	no
Recife	3	no	no	yes	no	yes	63	female	1	divorced	22	>4years	1	employed	employed	Full time	other	yes	yes	yes	no	private doctor 2º	private hospital 1º	public hospital 3º	no	no	no	no	no	no	no	no	no	no	no	no	yes	yes	no	no	no	no	no	no	no	yes	no	no	no
Recife	3	no	no	yes	yes	yes	28	female	1	married	22	>4years	1	employed	employed	Full time	only in the night	no	no	yes	no	private doctor 1º	no	no	no	no	no	yes	yes	yes	no	no	no	no	no	no	no	no	yes	no	no	no	no	no	no	no	no	no	no
Recife	3	no	no	yes	yes	yes	34	male	2	married	10	>4years	1	employed	employed	partial time	only in the afternoon	no	no	no	no	no	no	no	UPA 1º	Primary care clinic 2º	no	no	no	no	no	yes	no	no	no	no	no	no	no	no	no	no	no	no	no	yes	no	no	no
Recife	3	no	no	yes	no	yes	57	female	1	separeted	10	>4years	1	employed	employed	Full time	morning e afternoon	yes	yes	yes	no	no	no	no	no	Primary care clinic 1º	no	yes	yes	no	no	yes	no	no	no	no	no	no	no	no	no	no	no	no	no	yes	no	no	no
Recife	3	no	no	yes	no	yes	47	female	1	married	20	>4years	1	employed	employed	Full time	morning e afternoon	yes	yes	no	no	no	no	no	no	Primary care clinic 1º	no	yes	yes	no	no	no	no	no	no	no	no	no	no	no	no	no	no	no	no	yes	no	no	no
Recife	3	no	no	yes	no	yes	18	female	1	single	18	>4years	1	unemployed	unemployed	9999	9999	9999	no	no	no	no	no	no	no	Primary care clinic 1º	no	yes	yes	no	no	no	no	no	no	no	no	no	no	no	no	no	no	no	no	yes	no	no	no
Recife	3	no	no	yes	no	yes	23	female	1	divorced	23	>4years	1	employed	employed	Full time	morning e afternoon	no	no	yes	no	private doctor 1º	no	no	no	no	no	no	no	no	no	no	no	no	no	yes	no	no	no	no	no	no	no	no	no	yes	no	no	no
Recife	3	no	no	yes	no	yes	61	female	1	married	25	>4years	1	unemployed	unemployed	9999	9999	9999	no	no	no	no	no	no	no	Primary care clinic 1º	no	no	no	no	no	yes	no	no	yes	yes	no	no	no	no	no	no	no	no	no	yes	no	no	no
Recife	3	no	no	yes	no	yes	32	female	1	married	17	>4years	1	unemployed	unemployed	9999	9999	9999	no	no	no	no	no	no	no	no	no	yes	yes	yes	no	yes	no	no	no	no	no	no	no	no	no	no	no	no	no	yes	yes	no	no
Recife	3	no	no	yes	no	yes	43	female	1	single	26	>4years	1	unemployed	unemployed	9999	9999	9999	no	no	no	no	no	no	UPA 1º	no	no	yes	yes	no	yes	yes	no	no	no	no	no	no	no	no	no	no	no	no	no	yes	no	no	no
Recife	3	no	no	yes	no	yes	29	female	1	single	12	>4years	1	unemployed	unemployed	9999	9999	9999	no	no	no	no	no	no	UPA 1º	no	no	yes	yes	no	no	yes	no	no	no	no	no	no	no	no	no	no	no	no	no	no	yes	no	no
Recife	3	no	no	yes	no	yes	47	female	1	married	40	>4years	1	employed	employed	Full time	morning e afternoon	no	no	yes	no	no	private hospital 1º	no	no	no	no	no	no	no	no	no	no	no	no	yes	no	no	no	no	no	no	no	no	no	yes	no	no	no
Recife	3	no	no	yes	yes	yes	25	female	1	married	17	>4years	1	unemployed	unemployed	9999	9999	9999	no	no	no	no	no	no	UPA 2º	Primary care clinic 1º	no	no	no	no	no	yes	no	no	no	no	no	no	no	no	no	no	no	no	no	yes	no	no	no
Recife	3	no	no	yes	yes	yes	15	female	1	single	16	>4years	1	student	unemployed	9999	9999	9999	no	no	no	no	no	no	UPA 1º	no	no	no	no	no	no	yes	no	yes	no	no	no	no	no	no	no	no	no	no	no	yes	no	no	no
Recife	3	no	no	yes	no	yes	66	male	2	married	17	>4years	1	retired	unemployed	9999	9999	9999	no	no	no	no	no	no	no	Primary care clinic 1º	no	yes	yes	no	no	yes	no	yes	yes	yes	no	no	no	no	no	no	no	no	no	yes	no	no	no
Recife	3	no	no	yes	yes	yes	39	female	1	single	22	>4years	1	employed	employed	Full time	morning e afternoon	no	no	no	no	private doctor 1º	no	no	UPA 2º	no	no	no	no	no	yes	no	no	no	no	no	no	no	no	no	no	no	no	no	no	yes	no	no	no
Recife	3	no	no	yes	no	yes	56	female	1	divorced	28	>4years	1	employed	employed	partial time	only in the morning	no	no	yes	no	no	no	public hospital 1º	UPA 2º	no	no	no	no	no	yes	no	no	no	yes	no	no	no	no	no	no	no	no	no	no	yes	no	no	no
Recife	3	no	no	yes	no	yes	53	female	1	Viúvo	53	>4years	1	unemployed	unemployed	9999	9999	9999	no	yes	no	no	no	public hospital 1º	no	Primary care clinic 2º	no	yes	yes	yes	no	no	no	no	no	no	no	no	no	no	no	no	no	no	no	yes	no	no	no
Recife	3	no	no	yes	no	yes	74	male	2	single	35	>4years	1	retired	unemployed	9999	9999	9999	no	yes	no	private doctor 1º	no	no	no	no	no	no	no	no	no	no	no	no	yes	yes	no	no	no	no	no	no	no	no	no	no	yes	no	no
Recife	3	no	no	yes	no	yes	71	female	1	Viúvo	5	>4years	1	retired	unemployed	9999	9999	9999	no	no	no	no	no	no	no	Primary care clinic 1º	no	no	no	yes	yes	no	no	yes	no	yes	no	no	no	no	no	no	no	no	no	yes	no	no	no
Recife	3	no	no	yes	no	yes	65	male	2	married	17	>4years	1	retired	unemployed	9999	9999	9999	no	yes	no	no	no	public hospital 1º	no	no	no	no	no	yes	no	no	no	no	no	no	no	no	no	no	no	no	no	yes	no	no	no	no	no
Recife	3	no	no	yes	yes	yes	39	male	2	married	29	>4years	1	employed	employed	Full time	morning e afternoon	no	no	yes	no	no	private hospital 1º	no	no	no	no	no	no	no	no	no	no	no	no	no	yes	yes	no	no	no	no	no	no	no	yes	no	no	no
Recife	3	no	no	yes	no	yes	47	female	1	Viúvo	17	>4years	1	unemployed	unemployed	9999	9999	9999	no	no	no	no	no	no	no	Primary care clinic 1º	no	yes	yes	yes	no	no	no	yes	no	no	no	no	no	no	no	no	no	no	no	no	yes	no	no
Recife	3	no	no	yes	no	yes	35	female	1	married	30	>4years	1	unemployed	unemployed	9999	9999	9999	no	yes	no	no	private hospital 1º	no	no	no	no	yes	yes	no	no	no	no	no	no	yes	no	no	no	no	no	no	no	no	no	yes	no	no	no
Recife	3	no	no	yes	no	yes	28	female	1	single	20	>4years	1	unemployed	unemployed	9999	9999	9999	no	no	no	no	no	no	no	Primary care clinic 1º	no	no	no	no	no	no	no	no	no	yes	no	no	no	no	no	no	no	no	no	yes	no	no	no
Recife	3	no	no	yes	no	yes	50	male	2	married	22	>4years	1	employed	employed	partial time	flexible	no	no	yes	no	private doctor 1º	no	no	no	no	no	yes	yes	yes	no	no	no	yes	no	yes	no	no	no	no	no	no	no	no	no	yes	no	no	no
Recife	3	no	no	yes	no	yes	52	male	2	married	24	>4years	1	employed	employed	partial time	24 hours shift	no	no	yes	no	no	private hospital 1º	no	no	no	no	no	no	no	yes	no	no	yes	no	no	yes	yes	no	no	no	no	no	no	no	yes	no	yes	yes
Recife	3	no	no	yes	no	yes	20	female	1	single	20	>4years	1	student	unemployed	9999	9999	9999	no	yes	no	no	private hospital 1º	no	no	no	no	no	no	yes	no	no	no	no	no	no	no	no	no	yes	no	no	no	no	no	no	no	yes	yes
Recife	3	no	no	yes	no	yes	44	male	2	married	19	>4years	1	employed	employed	partial time	only in the morning	no	no	no	no	no	no	no	UPA 2º	no	no	no	no	no	no	yes	no	no	no	no	no	no	yes	no	no	no	no	no	no	no	no	no	no
Recife	3	no	no	yes	no	yes	24	female	1	single	24	>4years	1	unemployed	unemployed	9999	9999	9999	no	yes	no	no	no	no	no	Primary care clinic 1º	no	no	no	no	no	yes	no	no	no	no	no	no	no	no	no	no	no	no	no	yes	no	no	no
Recife	3	no	no	yes	no	no	50	female	1	single	36	>4years	1	employed	employed	partial time	only in the morning	no	no	yes	no	no	private hospital 1º	no	no	no	no	no	no	no	no	no	no	no	no	yes	no	no	no	no	no	no	no	no	no	yes	no	no	no
Recife	3	no	no	yes	no	no	65	female	1	single	64	>4years	1	employed	employed	Full time	morning e afternoon	no	no	yes	no	no	private hospital 1º	no	no	no	no	no	no	no	no	no	no	no	no	yes	no	no	no	no	no	no	no	no	no	yes	no	no	no
Recife	3	no	no	yes	yes	yes	34	female	1	married	12	>4years	1	employed	employed	partial time	flexible	yes	yes	no	no	no	no	public hospital 3º	UPA 2º	Primary care clinic 1º	no	no	no	no	no	yes	no	no	no	no	no	no	no	yes	no	no	no	no	no	no	no	no	no
Recife	3	no	no	yes	yes	yes	26	female	1	married	25	>4years	1	employed	employed	Full time	morning e afternoon	no	no	no	no	no	no	public hospital 1º	no	Primary care clinic 2º	no	no	no	no	no	yes	no	yes	no	no	no	no	no	yes	yes	no	no	no	no	no	no	no	no
Recife	3	no	no	yes	yes	yes	44	female	1	single	12	>4years	1	employed	employed	Full time	morning e afternoon	no	no	no	no	no	no	no	no	Primary care clinic 1º	no	no	no	no	no	yes	no	no	no	no	no	no	no	no	no	no	no	no	no	yes	no	no	no
Recife	3	no	no	yes	yes	yes	41	male	2	married	16	>4years	1	unemployed	unemployed	9999	9999	9999	no	no	no	no	no	no	UPA 1º	no	no	no	no	no	yes	no	no	no	no	no	no	no	no	no	no	no	no	no	no	yes	no	no	no
Recife	3	no	no	yes	yes	yes	24	female	1	married	17	>4years	1	unemployed	unemployed	9999	9999	9999	no	yes	no	private doctor 1º	no	no	no	no	no	no	no	no	no	no	no	yes	no	no	no	no	no	no	no	no	no	no	no	yes	no	no	no
Recife	3	no	no	yes	yes	yes	48	male	2	single	17	>4years	1	employed	employed	Full time	morning e afternoon	no	no	no	no	no	no	no	no	Primary care clinic 1º	no	no	no	no	no	yes	no	no	no	no	no	no	no	no	no	no	no	no	no	yes	no	no	no
Recife	3	no	no	yes	yes	yes	56	male	2	married	18	>4years	1	retired	unemployed	9999	9999	9999	no	no	no	no	no	public hospital 1º	no	no	no	no	no	yes	no	no	no	yes	no	no	no	no	no	no	no	no	no	no	no	yes	no	no	no
Recife	3	no	no	yes	yes	yes	48	female	1	married	46	>4years	1	employed	employed	partial time	only in the afternoon	no	no	no	no	no	no	no	no	Primary care clinic 1º	no	no	no	yes	no	no	no	no	no	no	no	no	no	no	no	no	no	no	no	yes	no	no	no
Recife	3	no	no	yes	yes	yes	28	male	2	married	17	>4years	1	employed	employed	partial time	only in the night	no	no	no	no	no	no	no	no	Primary care clinic 1º	no	no	no	no	no	yes	no	no	no	no	no	no	no	no	no	no	no	no	no	yes	no	no	no
[truncated: 183 more columns]
